# Supplementary material for: Impacts of COVID-19 pandemic on early life gut microbiome
Source: Gut Microbes. 2024 Dec 31;17(1):2443117. doi: 10.1080/19490976.2024.2443117 (PMC12931694; doi:10.1080/19490976.2024.2443117)
Supplement: Supplemental Material [file KGMI_A_2443117_SM0176.zip]

Archive with 4 entries (4 files):
- kgmi-s-2024-1468-20241212204651/suppl_data/Supplementary Table 5.xlsx
- kgmi-s-2024-1468-20241212204651/suppl_data/Supplementary Table 6.xlsx
- kgmi-s-2024-1468-20241212204651/suppl_data/Supplementary Table 2.xlsx
- kgmi-s-2024-1468-20241212204651/suppl_data/Supplementary_Figure_clean.docx
