# Supplementary material for: Impacts of COVID-19 pandemic on early life gut microbiome
Source: Gut Microbes. 2024 Dec 31;17(1):2443117. doi: 10.1080/19490976.2024.2443117 (PMC12931694; doi:10.1080/19490976.2024.2443117)
Supplement: Supplemental Material [file KGMI_A_2443117_SM0176.zip › kgmi-s-2024-1468-20241212204651/suppl_data/Supplementary Table 5.xlsx]

## Sheet: Supplementary Table 5
Supplementary Table 5 Multivariate Analysis by Linear Models (MaAsLin) on cohorts, chronological age, Intrapartum antibiotics usage,delivery mode, and household furry pets associated with diffential gut microbial pathways
Pathway	metadata	value	coef	stderr	N.not 0	pval	qval*
PWY-7345: superpathway of anaerobic sucrose degradation	Cohorts	During-COVID	-1.08594	0.0751465	298	5.71428e-27	8.57142e-25
PWY-6895: superpathway of thiamine diphosphate biosynthesis II	Cohorts	During-COVID	-1.33642	0.0967223	295	9.50731e-26	7.13048e-24
DARABCATK12-PWY: D-arabinose degradation I	Cohorts	During-COVID	-1.24859	0.0968323	285	2.02173e-24	1.01087e-22
PWY-6737: starch degradation V	Cohorts	During-COVID	0.33726	0.0275818	113	5.80341e-22	1.72286e-20
PWY-7539: 6-hydroxymethyl-dihydropterin diphosphate biosynthesis III (Chlamydia)	Cohorts	During-COVID	1.00918	0.084388	113	6.00653e-22	1.72286e-20
TRPSYN-PWY: L-tryptophan biosynthesis	Cohorts	During-COVID	0.769806	0.0635598	113	8.04e-22	1.72286e-20
PWY-7219: adenosine ribonucleotides de novo biosynthesis	Cohorts	During-COVID	0.377283	0.0312455	113	1.70458e-21	3.19609e-20
PWY-2723: trehalose degradation V	Cohorts	During-COVID	1.07908	0.0938141	112	1.81805e-20	2.72707e-19
THISYN-PWY: superpathway of thiamine diphosphate biosynthesis I	Cohorts	During-COVID	0.784075	0.0714191	106	7.90938e-20	1.07855e-18
TEICHOICACID-PWY: poly(glycerol phosphate) wall teichoic acid biosynthesis	Cohorts	During-COVID	0.703818	0.064048	109	2.23383e-19	2.57749e-18
PWY-4981: L-proline biosynthesis II (from arginine)	Cohorts	During-COVID	0.773188	0.0708477	113	3.11444e-19	3.3369e-18
PWY-6892: thiazole component of thiamine diphosphate biosynthesis I	Cohorts	During-COVID	0.870697	0.082624	106	6.94559e-19	6.94559e-18
PWY-6607: guanosine nucleotides degradation I	Cohorts	During-COVID	-1.13437	0.11196	284	9.26415e-18	8.56286e-17
PWY-6901: superpathway of glucose and xylose degradation	Cohorts	During-COVID	-0.342074	0.0342674	414	2.67148e-17	2.10906e-16
PWY-7003: glycerol degradation to butanol	Cohorts	During-COVID	0.582124	0.060393	100	1.15249e-16	8.2321e-16
CARNMET-PWY: L-carnitine degradation I	Cohorts	During-COVID	-1.02127	0.104732	243	1.75033e-16	1.19341e-15
PWY-5083: NAD(P)/NADPH interconversion	Cohorts	During-COVID	0.782571	0.0834602	100	3.21308e-16	2.09549e-15
PWY0-1061: superpathway of L-alanine biosynthesis	Cohorts	During-COVID	-0.856285	0.0915793	400	9.91416e-16	5.94849e-15
PWY-5863: superpathway of phylloquinol biosynthesis	Cohorts	During-COVID	0.646452	0.0733756	95	8.05043e-15	4.16402e-14
PWY-5856: ubiquinol-9 biosynthesis (early decarboxylation)	Cohorts	During-COVID	0.64015	0.0753787	97	3.74627e-14	1.65277e-13
PWY-5857: ubiquinol-10 biosynthesis (early decarboxylation)	Cohorts	During-COVID	0.64015	0.0753787	97	3.74627e-14	1.65277e-13
PWY-7254: TCA cycle VII (acetate-producers)	Cohorts	During-COVID	0.804095	0.115848	266	1.53073e-10	5.60022e-10
PWY-7783: plasmalogen degradation	Cohorts	During-COVID	-0.475878	0.0932478	130	1.13494e-06	3.62216e-06
PWY-6906: chitin derivatives degradation	Cohorts	During-COVID	-0.420112	0.114515	86	0.00035174	0.00103453
COA-PWY-1: superpathway of coenzyme A biosynthesis III (mammals)	Cohorts	During-COVID	-0.0947846	0.0269521	414	0.000594192	0.00171402
PWY-5690: TCA cycle II (plants and fungi)	Cohorts	During-COVID	0.288906	0.114311	288	0.0127708	0.0342074
PWY-5083: NAD(P)/NADPH interconversion	Intrapartum antibiotics	Yes	0.272084	0.10969	100	0.0146184	0.0384696
PWY-5856: ubiquinol-9 biosynthesis (early decarboxylation)	Intrapartum antibiotics	Yes	0.239635	0.099325	97	0.0174188	0.044285
PWY-5857: ubiquinol-10 biosynthesis (early decarboxylation)	Intrapartum antibiotics	Yes	0.239635	0.099325	97	0.0174188	0.044285
PWY-5863: superpathway of phylloquinol biosynthesis	Intrapartum antibiotics	Yes	0.223634	0.0965497	95	0.0223918	0.0550617
PWY-6892: thiazole component of thiamine diphosphate biosynthesis I	Intrapartum antibiotics	Yes	0.240163	0.108382	106	0.028831	0.0697524
THISYN-PWY: superpathway of thiamine diphosphate biosynthesis I	Intrapartum antibiotics	Yes	0.204312	0.093386	106	0.0309363	0.0736578
PWY-7003: glycerol degradation to butanol	Intrapartum antibiotics	Yes	0.162337	0.0791466	100	0.0427535	0.098662
COA-PWY-1: superpathway of coenzyme A biosynthesis III (mammals)	Intrapartum antibiotics	Yes	-0.0724058	0.0355454	414	0.0438671	0.0996979
PWY-6737: starch degradation V	Intrapartum antibiotics	Yes	0.0700432	0.0360669	113	0.0552371	0.123665
CARNMET-PWY: L-carnitine degradation I	Household Furry pets	Yes	0.237848	0.129487	243	0.0688303	0.147493
PWY-7254: TCA cycle VII (acetate-producers)	Delivery mode	C-section	-0.382528	0.184405	266	0.0400732	0.0939216
PWY-6737: starch degradation V	Delivery mode	C-section	-0.0808545	0.0436413	113	0.0668716	0.145373
PWY-7783: plasmalogen degradation	Delivery mode	C-section	0.274574	0.148177	130	0.0662379	0.145373
DARABCATK12.PWY..D.arabinose.degradation.I	Chronological age	--	-0.00293309	0.000322591	285	9.70457e-18	8.56286e-17
PWY-5690: TCA cycle II (plants and fungi)	Chronological age	--	0.00303494	0.00033519	288	1.42316e-17	1.18597e-16
PWY-7219: adenosine ribonucleotides de novo biosynthesis	Chronological age	--	0.0009353	0.000106021	113	7.99066e-17	5.993e-16
TRPSYN-PWY: L-tryptophan biosynthesis	Chronological age	--	0.00182771	0.000218727	113	2.03024e-15	1.12791e-14
PWY-6737: starch degradation V	Chronological age	--	0.000793335	9.56088e-05	113	3.07127e-15	1.64532e-14
PWY-7345: superpathway of anaerobic sucrose degradation	Chronological age	--	-0.00209303	0.000257825	298	1.04779e-14	5.23893e-14
PWY0-1061: superpathway of L-alanine biosynthesis	Chronological age	--	-0.00254226	0.000316511	400	1.80564e-14	8.73696e-14
PWY-6895: superpathway of thiamine diphosphate biosynthesis II	Chronological age	--	-0.00253077	0.000318248	295	3.28087e-14	1.53791e-13
TEICHOICACID-PWY: poly(glycerol phosphate) wall teichoic acid biosynthesis	Chronological age	--	0.00166496	0.000221794	109	6.04254e-13	2.51772e-12
CARNMET-PWY: L-carnitine degradation I	Chronological age	--	-0.00224186	0.000305604	243	2.01045e-12	8.15048e-12
PWY-2723: trehalose degradation V	Chronological age	--	0.00221306	0.000311387	112	7.94137e-12	3.13475e-11
PWY-4981: L-proline biosynthesis II (from arginine)	Chronological age	--	0.00159388	0.000232758	113	3.90759e-11	1.50292e-10
PWY-7539: 6-hydroxymethyl-dihydropterin diphosphate biosynthesis III (Chlamydia)	Chronological age	--	0.00203188	0.000298573	113	4.81159e-11	1.80434e-10
THISYN-PWY: superpathway of thiamine diphosphate biosynthesis I	Chronological age	--	0.00156337	0.000247688	106	8.91037e-10	3.18228e-09
PWY-6892: thiazole component of thiamine diphosphate biosynthesis I	Chronological age	--	0.00161859	0.00027542	106	1.02792e-08	3.58575e-08
PWY-7003: glycerol degradation to butanol	Chronological age	--	0.00114008	0.000203681	100	4.60316e-08	1.56926e-07
PWY.6901..superpathway.of.glucose.and.xylose.degradation	Chronological age	--	-0.000632298	0.000117829	414	1.53107e-07	5.10356e-07
PWY.6607..guanosine.nucleotides.degradation.I	Chronological age	--	-0.00158723	0.000309169	284	5.01887e-07	1.63659e-06
PWY-5863: superpathway of phylloquinol biosynthesis	Chronological age	--	0.000981136	0.00023509	95	3.84757e-05	0.000117783
PWY-5083: NAD(P)/NADPH interconversion	Chronological age	--	0.000867384	0.000271483	100	0.00153342	0.00433988
PWY-5856: ubiquinol-9 biosynthesis (early decarboxylation)	Chronological age	--	0.000673822	0.000237123	97	0.00476694	0.0130008
PWY-5857: ubiquinol-10 biosynthesis (early decarboxylation)	Chronological age	--	0.000673822	0.000237123	97	0.00476694	0.0130008
* only q<0.15 were shown in table
