# Supplementary material for: Impacts of COVID-19 pandemic on early life gut microbiome
Source: Gut Microbes. 2024 Dec 31;17(1):2443117. doi: 10.1080/19490976.2024.2443117 (PMC12931694; doi:10.1080/19490976.2024.2443117)
Supplement: Supplemental Material [file KGMI_A_2443117_SM0176.zip › kgmi-s-2024-1468-20241212204651/suppl_data/Supplementary Table 6.xlsx]

## Sheet: Supplementary Table 6 (2)
Supplementary Table 6 Hierarchical all-against-all association test on differential species associated with pathways at 2-3 months old.
Specie	Pathway	Association	p-values	q-values
Bifidobacterium breve	PWY0-1061: superpathway of L-alanine biosynthesis	0.682917	2.31419e-06	0.000248321
Clostridium perfringens	PWY-7783: plasmalogen degradation	0.676097	3.1836e-06	0.000248321
Clostridium perfringens	PWY0-1061: superpathway of L-alanine biosynthesis	-0.525618	0.000701928	0.0365003
Bifidobacterium dentium	PWY0-1061: superpathway of L-alanine biosynthesis	-0.502796	0.00129459	0.0504892
Bifidobacterium breve	PWY-6901: superpathway of glucose and xylose degradation	-0.444737	0.00514856	0.114739
Bifidobacterium dentium	COA-PWY-1: superpathway of coenzyme A biosynthesis III (mammals)	0.451441	0.00444234	0.114739
Bacteroides vulgatus	PWY-6906: chitin derivatives degradation	0.450278	0.00455846	0.114739
Streptococcus mitis	DARABCATK12-PWY: D-arabinose degradation I	0.425532	0.00773409	0.139809
Bifidobacterium breve	PWY-6895: superpathway of thiamine diphosphate biosynthesis II	-0.418301	0.00896211	0.139809
Bacteroides vulgatus	PWY-7783: plasmalogen degradation	-0.423018	0.00814344	0.139809
Clostridium perfringens	PWY-6906: chitin derivatives degradation	-0.408445	0.0109016	0.154604
Streptococcus mitis	PWY-5690: TCA cycle II (plants and fungi)	-0.37658	0.0197868	0.208782
Veillonella parvula	PWY-7783: plasmalogen degradation	0.375768	0.0200752	0.208782
Veillonella parvula	PWY0-1061: superpathway of L-alanine biosynthesis	-0.380626	0.0184001	0.208782
Bifidobacterium dentium	PWY-6901: superpathway of glucose and xylose degradation	0.380354	0.0184909	0.208782
Bifidobacterium breve	DARABCATK12-PWY: D-arabinose degradation I	-0.369096	0.0225814	0.220169
Streptococcus mitis	CARNMET-PWY: L-carnitine degradation I	0.320603	0.0497091	0.242179
Bifidobacterium breve	CARNMET-PWY: L-carnitine degradation I	-0.320651	0.0496732	0.242179
Bifidobacterium breve	COA-PWY-1: superpathway of coenzyme A biosynthesis III (mammals)	-0.357965	0.0273399	0.242179
Clostridium perfringens	COA-PWY-1: superpathway of coenzyme A biosynthesis III (mammals)	0.338513	0.0376315	0.242179
Clostridium perfringens	DARABCATK12-PWY: D-arabinose degradation I	0.334134	0.0403371	0.242179
Clostridium perfringens	PWY-2723: trehalose degradation V	-0.320724	0.0496184	0.242179
Clostridium perfringens	PWY-4981: L-proline biosynthesis II (from arginine)	-0.31277	0.0558875	0.242179
Clostridium perfringens	PWY-5083: NAD(P)/NADPH interconversion	-0.31277	0.0558875	0.242179
Clostridium perfringens	PWY-5856: ubiquinol-9 biosynthesis (early decarboxylation)	-0.31277	0.0558875	0.242179
Clostridium perfringens	PWY-5857: ubiquinol-10 biosynthesis (early decarboxylation)	-0.31277	0.0558875	0.242179
Clostridium perfringens	PWY-5863: superpathway of phylloquinol biosynthesis	-0.31277	0.0558875	0.242179
Clostridium perfringens	PWY-6737: starch degradation V	-0.31277	0.0558875	0.242179
Clostridium perfringens	PWY-6892: thiazole component of thiamine diphosphate biosynthesis I	-0.31277	0.0558875	0.242179
Clostridium perfringens	PWY-6901: superpathway of glucose and xylose degradation	0.315954	0.0533056	0.242179
Clostridium perfringens	PWY-7003: glycerol degradation to butanol	-0.31277	0.0558875	0.242179
Clostridium perfringens	PWY-7219: adenosine ribonucleotides de novo biosynthesis	-0.31277	0.0558875	0.242179
Clostridium perfringens	PWY-7539: 6-hydroxymethyl-dihydropterin diphosphate biosynthesis III (Chlamydia)	-0.31277	0.0558875	0.242179
Clostridium perfringens	TEICHOICACID-PWY: poly(glycerol phosphate) wall teichoic acid biosynthesis	-0.31277	0.0558875	0.242179
Clostridium perfringens	THISYN-PWY: superpathway of thiamine diphosphate biosynthesis I	-0.31277	0.0558875	0.242179
Clostridium perfringens	TRPSYN-PWY: L-tryptophan biosynthesis	-0.31277	0.0558875	0.242179
Bifidobacterium dentium	PWY-6607: guanosine nucleotides degradation I	0.281439	0.0869437	0.366573
Streptococcus mitis	PWY-6607: guanosine nucleotides degradation I	0.252992	0.125398	0.438332
Bifidobacterium breve	PWY-2723: trehalose degradation V	0.242129	0.143025	0.438332
Bifidobacterium breve	PWY-4981: L-proline biosynthesis II (from arginine)	0.234006	0.15735	0.438332
Bifidobacterium breve	PWY-5083: NAD(P)/NADPH interconversion	0.234006	0.15735	0.438332
Bifidobacterium breve	PWY-5856: ubiquinol-9 biosynthesis (early decarboxylation)	0.234006	0.15735	0.438332
Bifidobacterium breve	PWY-5857: ubiquinol-10 biosynthesis (early decarboxylation)	0.234006	0.15735	0.438332
Bifidobacterium breve	PWY-5863: superpathway of phylloquinol biosynthesis	0.234006	0.15735	0.438332
Bifidobacterium breve	PWY-6737: starch degradation V	0.234006	0.15735	0.438332
Bifidobacterium breve	PWY-6892: thiazole component of thiamine diphosphate biosynthesis I	0.234006	0.15735	0.438332
Bifidobacterium breve	PWY-7003: glycerol degradation to butanol	0.234006	0.15735	0.438332
Bifidobacterium breve	PWY-7219: adenosine ribonucleotides de novo biosynthesis	0.234006	0.15735	0.438332
Bifidobacterium breve	PWY-7345: superpathway of anaerobic sucrose degradation	-0.263098	0.110505	0.438332
Bifidobacterium breve	PWY-7539: 6-hydroxymethyl-dihydropterin diphosphate biosynthesis III (Chlamydia)	0.234006	0.15735	0.438332
Bifidobacterium breve	TEICHOICACID-PWY: poly(glycerol phosphate) wall teichoic acid biosynthesis	0.234006	0.15735	0.438332
Bifidobacterium breve	THISYN-PWY: superpathway of thiamine diphosphate biosynthesis I	0.234006	0.15735	0.438332
Bifidobacterium breve	TRPSYN-PWY: L-tryptophan biosynthesis	0.234006	0.15735	0.438332
Veillonella parvula	COA-PWY-1: superpathway of coenzyme A biosynthesis III (mammals)	0.246132	0.13633	0.438332
Veillonella parvula	PWY-5690: TCA cycle II (plants and fungi)	0.260155	0.114696	0.438332
Veillonella parvula	PWY-6906: chitin derivatives degradation	-0.236525	0.1528	0.438332
Streptococcus mitis	PWY-7783: plasmalogen degradation	0.224455	0.17549	0.472007
Bifidobacterium dentium	PWY-7254: TCA cycle VII (acetate producers)	-0.225151	0.174119	0.472007
Streptococcus mitis	PWY-6895: superpathway of thiamine diphosphate biosynthesis II	0.220284	0.183863	0.482644
Streptococcus mitis	PWY-6901: superpathway of glucose and xylose degradation	0.218748	0.187018	0.482644
Veillonella parvula	PWY-2723: trehalose degradation V	-0.200758	0.22683	0.482644
Veillonella parvula	PWY-4981: L-proline biosynthesis II (from arginine)	-0.199865	0.228947	0.482644
Veillonella parvula	PWY-5083: NAD(P)/NADPH interconversion	-0.199865	0.228947	0.482644
Veillonella parvula	PWY-5856: ubiquinol-9 biosynthesis (early decarboxylation)	-0.199865	0.228947	0.482644
Veillonella parvula	PWY-5857: ubiquinol-10 biosynthesis (early decarboxylation)	-0.199865	0.228947	0.482644
Veillonella parvula	PWY-5863: superpathway of phylloquinol biosynthesis	-0.199865	0.228947	0.482644
Veillonella parvula	PWY-6737: starch degradation V	-0.199865	0.228947	0.482644
Veillonella parvula	PWY-6892: thiazole component of thiamine diphosphate biosynthesis I	-0.199865	0.228947	0.482644
Veillonella parvula	PWY-7003: glycerol degradation to butanol	-0.199865	0.228947	0.482644
Veillonella parvula	PWY-7219: adenosine ribonucleotides de novo biosynthesis	-0.199865	0.228947	0.482644
Veillonella parvula	PWY-7539: 6-hydroxymethyl-dihydropterin diphosphate biosynthesis III (Chlamydia)	-0.199865	0.228947	0.482644
Veillonella parvula	TEICHOICACID-PWY: poly(glycerol phosphate) wall teichoic acid biosynthesis	-0.199865	0.228947	0.482644
Veillonella parvula	THISYN-PWY: superpathway of thiamine diphosphate biosynthesis I	-0.199865	0.228947	0.482644
Veillonella parvula	TRPSYN-PWY: L-tryptophan biosynthesis	-0.199865	0.228947	0.482644
Bifidobacterium dentium	PWY-7345: superpathway of anaerobic sucrose degradation	0.189481	0.254544	0.528708
Clostridium perfringens	PWY-5690: TCA cycle II (plants and fungi)	0.188299	0.257576	0.528708
Streptococcus mitis	PWY-7345: superpathway of anaerobic sucrose degradation	0.182527	0.272714	0.552511
Veillonella parvula	DARABCATK12-PWY: D-arabinose degradation I	0.176897	0.288034	0.576067
Streptococcus mitis	PWY-7254: TCA cycle VII (acetate producers)	0.167381	0.315164	0.614569
Veillonella parvula	PWY-6607: guanosine nucleotides degradation I	0.167842	0.313812	0.614569
Bifidobacterium breve	PWY-5690: TCA cycle II (plants and fungi)	-0.16431	0.324251	0.618544
Clostridium perfringens	PWY-6895: superpathway of thiamine diphosphate biosynthesis II	0.164015	0.325132	0.618544
Bifidobacterium dentium	PWY-7783: plasmalogen degradation	0.160515	0.335703	0.630961
Bacteroides vulgatus	PWY-7254: TCA cycle VII (acetate producers)	-0.15014	0.368269	0.683928
Clostridium perfringens	PWY-7345: superpathway of anaerobic sucrose degradation	0.146366	0.380564	0.698447
Bacteroides vulgatus	CARNMET-PWY: L-carnitine degradation I	-0.135733	0.416485	0.755484
Bifidobacterium breve	PWY-7783: plasmalogen degradation	-0.131549	0.431127	0.773056
Veillonella parvula	PWY-7345: superpathway of anaerobic sucrose degradation	0.128863	0.440676	0.781198
Streptococcus mitis	COA-PWY-1: superpathway of coenzyme A biosynthesis III (mammals)	0.103282	0.537195	0.794176
Streptococcus mitis	PWY0-1061: superpathway of L-alanine biosynthesis	-0.111843	0.503802	0.794176
Bifidobacterium breve	PWY-6906: chitin derivatives degradation	0.109413	0.513172	0.794176
Veillonella parvula	PWY-6901: superpathway of glucose and xylose degradation	0.0979448	0.558539	0.794176
Bifidobacterium dentium	CARNMET-PWY: L-carnitine degradation I	-0.0989148	0.554631	0.794176
Bifidobacterium dentium	DARABCATK12-PWY: D-arabinose degradation I	0.101951	0.542484	0.794176
Bifidobacterium dentium	PWY-5690: TCA cycle II (plants and fungi)	0.0989148	0.554631	0.794176
Bifidobacterium dentium	PWY-6906: chitin derivatives degradation	0.105998	0.526487	0.794176
Bacteroides vulgatus	PWY-4981: L-proline biosynthesis II (from arginine)	0.0963267	0.565087	0.794176
Bacteroides vulgatus	PWY-5083: NAD(P)/NADPH interconversion	0.0963267	0.565087	0.794176
Bacteroides vulgatus	PWY-5856: ubiquinol-9 biosynthesis (early decarboxylation)	0.0963267	0.565087	0.794176
Bacteroides vulgatus	PWY-5857: ubiquinol-10 biosynthesis (early decarboxylation)	0.0963267	0.565087	0.794176
Bacteroides vulgatus	PWY-5863: superpathway of phylloquinol biosynthesis	0.0963267	0.565087	0.794176
Bacteroides vulgatus	PWY-6607: guanosine nucleotides degradation I	0.108615	0.516271	0.794176
Bacteroides vulgatus	PWY-6737: starch degradation V	0.0963267	0.565087	0.794176
Bacteroides vulgatus	PWY-6892: thiazole component of thiamine diphosphate biosynthesis I	0.0963267	0.565087	0.794176
Bacteroides vulgatus	PWY-6901: superpathway of glucose and xylose degradation	-0.114688	0.492943	0.794176
Bacteroides vulgatus	PWY-7003: glycerol degradation to butanol	0.0963267	0.565087	0.794176
Bacteroides vulgatus	PWY-7219: adenosine ribonucleotides de novo biosynthesis	0.0963267	0.565087	0.794176
Bacteroides vulgatus	PWY-7539: 6-hydroxymethyl-dihydropterin diphosphate biosynthesis III (Chlamydia)	0.0963267	0.565087	0.794176
Bacteroides vulgatus	TEICHOICACID-PWY: poly(glycerol phosphate) wall teichoic acid biosynthesis	0.0963267	0.565087	0.794176
Bacteroides vulgatus	THISYN-PWY: superpathway of thiamine diphosphate biosynthesis I	0.0963267	0.565087	0.794176
Bacteroides vulgatus	TRPSYN-PWY: L-tryptophan biosynthesis	0.0963267	0.565087	0.794176
Bacteroides vulgatus	PWY-2723: trehalose degradation V	0.0937059	0.575766	0.80196
Bacteroides vulgatus	DARABCATK12-PWY: D-arabinose degradation I	-0.0870048	0.603479	0.833122
Streptococcus mitis	PWY-2723: trehalose degradation V	-0.0427567	0.798814	0.921732
Streptococcus mitis	PWY-4981: L-proline biosynthesis II (from arginine)	-0.0407202	0.808213	0.921732
Streptococcus mitis	PWY-5083: NAD(P)/NADPH interconversion	-0.0407202	0.808213	0.921732
Streptococcus mitis	PWY-5856: ubiquinol-9 biosynthesis (early decarboxylation)	-0.0407202	0.808213	0.921732
Streptococcus mitis	PWY-5857: ubiquinol-10 biosynthesis (early decarboxylation)	-0.0407202	0.808213	0.921732
Streptococcus mitis	PWY-5863: superpathway of phylloquinol biosynthesis	-0.0407202	0.808213	0.921732
Streptococcus mitis	PWY-6737: starch degradation V	-0.0407202	0.808213	0.921732
Streptococcus mitis	PWY-6892: thiazole component of thiamine diphosphate biosynthesis I	-0.0407202	0.808213	0.921732
Streptococcus mitis	PWY-6906: chitin derivatives degradation	-0.0538912	0.74795	0.921732
Streptococcus mitis	PWY-7003: glycerol degradation to butanol	-0.0407202	0.808213	0.921732
Streptococcus mitis	PWY-7219: adenosine ribonucleotides de novo biosynthesis	-0.0407202	0.808213	0.921732
Streptococcus mitis	PWY-7539: 6-hydroxymethyl-dihydropterin diphosphate biosynthesis III (Chlamydia)	-0.0407202	0.808213	0.921732
Streptococcus mitis	TEICHOICACID-PWY: poly(glycerol phosphate) wall teichoic acid biosynthesis	-0.0407202	0.808213	0.921732
Streptococcus mitis	THISYN-PWY: superpathway of thiamine diphosphate biosynthesis I	-0.0407202	0.808213	0.921732
Streptococcus mitis	TRPSYN-PWY: L-tryptophan biosynthesis	-0.0407202	0.808213	0.921732
Bifidobacterium breve	PWY-6607: guanosine nucleotides degradation I	0.0259303	0.877191	0.921732
Veillonella parvula	CARNMET-PWY: L-carnitine degradation I	-0.0549904	0.742981	0.921732
Veillonella parvula	PWY-6895: superpathway of thiamine diphosphate biosynthesis II	-0.0516777	0.757985	0.921732
Veillonella parvula	PWY-7254: TCA cycle VII (acetate producers)	-0.0628304	0.70785	0.921732
Bifidobacterium dentium	PWY-4981: L-proline biosynthesis II (from arginine)	0.0202383	0.904006	0.921732
Bifidobacterium dentium	PWY-5083: NAD(P)/NADPH interconversion	0.0202383	0.904006	0.921732
Bifidobacterium dentium	PWY-5856: ubiquinol-9 biosynthesis (early decarboxylation)	0.0202383	0.904006	0.921732
Bifidobacterium dentium	PWY-5857: ubiquinol-10 biosynthesis (early decarboxylation)	0.0202383	0.904006	0.921732
Bifidobacterium dentium	PWY-5863: superpathway of phylloquinol biosynthesis	0.0202383	0.904006	0.921732
Bifidobacterium dentium	PWY-6737: starch degradation V	0.0202383	0.904006	0.921732
Bifidobacterium dentium	PWY-6892: thiazole component of thiamine diphosphate biosynthesis I	0.0202383	0.904006	0.921732
Bifidobacterium dentium	PWY-6895: superpathway of thiamine diphosphate biosynthesis II	-0.023527	0.888498	0.921732
Bifidobacterium dentium	PWY-7003: glycerol degradation to butanol	0.0202383	0.904006	0.921732
Bifidobacterium dentium	PWY-7219: adenosine ribonucleotides de novo biosynthesis	0.0202383	0.904006	0.921732
Bifidobacterium dentium	PWY-7539: 6-hydroxymethyl-dihydropterin diphosphate biosynthesis III (Chlamydia)	0.0202383	0.904006	0.921732
Bifidobacterium dentium	TEICHOICACID-PWY: poly(glycerol phosphate) wall teichoic acid biosynthesis	0.0202383	0.904006	0.921732
Bifidobacterium dentium	THISYN-PWY: superpathway of thiamine diphosphate biosynthesis I	0.0202383	0.904006	0.921732
Bifidobacterium dentium	TRPSYN-PWY: L-tryptophan biosynthesis	0.0202383	0.904006	0.921732
Bacteroides vulgatus	COA-PWY-1: superpathway of coenzyme A biosynthesis III (mammals)	0.0432199	0.79668	0.921732
Bacteroides vulgatus	PWY-5690: TCA cycle II (plants and fungi)	-0.0370053	0.825426	0.921732
Bacteroides vulgatus	PWY-6895: superpathway of thiamine diphosphate biosynthesis II	-0.0515532	0.758552	0.921732
Bacteroides vulgatus	PWY0-1061: superpathway of L-alanine biosynthesis	-0.0307906	0.854399	0.921732
Clostridium perfringens	CARNMET-PWY: L-carnitine degradation I	0.0622355	0.710496	0.921732
Clostridium perfringens	PWY-6607: guanosine nucleotides degradation I	0.0329092	0.844499	0.921732
Clostridium perfringens	PWY-7254: TCA cycle VII (acetate producers)	-0.0690031	0.680599	0.921732
Bifidobacterium dentium	PWY-2723: trehalose degradation V	0.00880355	0.958165	0.965919
Bacteroides vulgatus	PWY-7345: superpathway of anaerobic sucrose degradation	-0.00847449	0.959727	0.965919
Bifidobacterium breve	PWY-7254: TCA cycle VII (acetate producers)	-0.00493309	0.97655	0.97655
