# Supplementary material for: Impacts of COVID-19 pandemic on early life gut microbiome
Source: Gut Microbes. 2024 Dec 31;17(1):2443117. doi: 10.1080/19490976.2024.2443117 (PMC12931694; doi:10.1080/19490976.2024.2443117)
Supplement: Supplemental Material [file KGMI_A_2443117_SM0176.zip › kgmi-s-2024-1468-20241212204651/suppl_data/Supplementary Table 2.xlsx]

## Sheet: Supplementary Table 2 
Supplementary Table 2 Multivariate Analysis by Linear Models (MaAsLin) on cohorts, chronological age, Intrapartum antibiotics usage, delivery mode, and household furry pets associated with gut microbiota
Bacteria	metadata	value	coef	stderr	N.not.0	pval	qval*
Veillonella parvula	Cohorts	During-COVID	-0.946484	0.147467	231	2.53457e-09	1.94619e-08
Veillonella dispar	Cohorts	During-COVID	-0.343567	0.0713467	111	4.20667e-06	2.5841e-05
Streptococcus mitis	Cohorts	During-COVID	-0.454745	0.110787	258	7.17181e-05	0.000413059
Veillonella atypica	Cohorts	During-COVID	-0.494605	0.126757	138	0.000155201	0.000813861
Intestinibacter bartlettii	Cohorts	During-COVID	-0.499998	0.132831	145	0.000246431	0.00123216
Streptococcus parasanguinis	Cohorts	During-COVID	-0.36128	0.134232	324	0.00734521	0.0272279
Actinomyces odontolyticus	Cohorts	During-COVID	-0.261674	0.100294	209	0.0101302	0.0337416
Actinomyces sp. HMSC035G02	Cohorts	During-COVID	-0.281137	0.111922	135	0.0131965	0.0429887
Klebsiella pneumoniae	Cohorts	During-COVID	-0.412083	0.169274	318	0.0152547	0.0489517
Rothia mucilaginosa	Cohorts	During-COVID	-0.314535	0.129759	214	0.0166995	0.0528
Hungatella hathewayi	Cohorts	During-COVID	-0.324121	0.155101	114	0.03845	0.110139
Aeriscardovia aeriphila	Cohorts	During-COVID	0.125991	0.0618104	144	0.0436562	0.118208
Streptococcus thermophilus	Cohorts	During-COVID	-0.232163	0.118327	186	0.0520278	0.134771
Flavonifractor plautii	Cohorts	During-COVID	-0.257925	0.135181	159	0.0584683	0.14789
Bifidobacterium breve	Cohorts	During-COVID	-0.575926	0.304721	179	0.0609969	0.140739
Klebsiella variicola	Cohorts	During-COVID	-0.285991	0.150864	294	0.0603905	0.140739
Gemella sanguinis	Intrapartum antibiotics	Yes	0.201599	0.0628175	111	0.00168689	0.00740168
Streptococcus mitis	Intrapartum antibiotics	Yes	0.349869	0.125968	258	0.00637808	0.0244873
Bifidobacterium longum	Intrapartum antibiotics	Yes	-0.904507	0.344371	293	0.00970005	0.0334776
Bifidobacterium pseudocatenulatum	Intrapartum antibiotics	Yes	-0.983116	0.374924	161	0.0098097	0.0334776
Collinsella aerofaciens	Intrapartum antibiotics	Yes	-0.628426	0.279543	121	0.0262723	0.0773774
Collinsella stercoris	Intrapartum antibiotics	Yes	-0.323847	0.155219	116	0.038933	0.110139
Enterococcus faecalis	Intrapartum antibiotics	Yes	-0.421462	0.206273	311	0.04341	0.118208
Streptococcus parasanguinis	Intrapartum antibiotics	Yes	0.306591	0.151838	324	0.0439845	0.118208
Aeriscardovia aeriphila	Intrapartum antibiotics	Yes	-0.136224	0.070995	144	0.0574855	0.147136
Bifidobacterium dentium	Household Furry pets	Yes	-0.674077	0.249265	152	0.00774233	0.0282136
Bacteroides fragilis	Household Furry pets	Yes	0.693244	0.305026	150	0.0246323	0.0745907
Erysipelatoclostridium ramosum	Household Furry pets	Yes	-0.458782	0.222764	166	0.041548	0.116011
Escherichia coli	Household Furry pets	Yes	0.386185	0.193953	399	0.0485693	0.128919
Bacteroides vulgatus	Delivery mode	C-section	-1.13956	0.298486	148	0.00020352	0.00104183
Escherichia coli	Delivery mode	C-section	-0.687187	0.206047	399	0.00112146	0.00535809
Bacteroides fragilis	Delivery mode	C-section	-1.06049	0.32598	150	0.00144889	0.00677196
Parabacteroides distasonis	Delivery mode	C-section	-0.842042	0.259963	151	0.00151411	0.00692623
Clostridium paraputrificum	Delivery mode	C-section	0.599533	0.185459	119	0.00155726	0.00697522
Klebsiella quasipneumoniae	Delivery mode	C-section	0.625826	0.196632	275	0.0018246	0.00784579
Bacteroides thetaiotaomicron	Delivery mode	C-section	-0.882391	0.279199	123	0.00194048	0.00818044
Klebsiella pneumoniae	Delivery mode	C-section	0.668867	0.221972	318	0.00271141	0.0109991
Klebsiella variicola	Delivery mode	C-section	0.542091	0.197543	294	0.0069649	0.0262711
Bacteroides uniformis	Delivery mode	C-section	-0.648917	0.241477	120	0.00808423	0.0289685
Bifidobacterium pseudocatenulatum	Delivery mode	C-section	-1.10785	0.421777	161	0.00964442	0.0334776
Enterococcus faecalis	Delivery mode	C-section	0.620806	0.237958	311	0.0102009	0.0337416
Staphylococcus aureus	Delivery mode	C-section	-0.471737	0.195155	189	0.0169911	0.0529433
Streptococcus thermophilus	Delivery mode	C-section	0.365728	0.154571	186	0.0195281	0.0599792
Veillonella parvula	Delivery mode	C-section	0.434713	0.19279	231	0.0258336	0.077142
Cutibacterium avidum	Delivery mode	C-section	0.375416	0.175295	106	0.0341919	0.0993413
Collinsella aerofaciens	Delivery mode	C-section	-0.619336	0.314305	121	0.0508421	0.133305
Clostridium innocuum	Chronological age	--	0.00719356	0.000322853	131	8.343e-74	1.79374e-71
Intestinibacter bartlettii	Chronological age	--	0.00682517	0.000376619	145	3.98118e-55	4.27977e-53
Erysipelatoclostridium ramosum	Chronological age	--	0.00709262	0.000388775	166	1.05515e-54	7.56192e-53
Ruminococcus gnavus	Chronological age	--	0.00774705	0.000459945	140	3.78419e-49	2.034e-47
Flavonifractor plautii	Chronological age	--	0.0057039	0.000347379	159	2.22057e-47	9.54844e-46
Gordonibacter pamelaeae	Chronological age	--	0.00521668	0.000329653	222	1.39309e-44	4.99192e-43
Eggerthella lenta	Chronological age	--	0.00599672	0.000402779	205	1.92107e-40	5.90043e-39
Actinomyces odontolyticus	Chronological age	--	0.00517558	0.000355465	209	1.28669e-39	3.45799e-38
Hungatella hathewayi	Chronological age	--	0.00525716	0.000405632	114	1.10311e-32	2.63522e-31
Veillonella parvula	Chronological age	--	0.00562988	0.000441394	231	7.59555e-32	1.63304e-30
Gemella sanguinis	Chronological age	--	0.00196652	0.000177942	111	2.97028e-25	5.80554e-24
Actinomyces sp. HMSC035G02	Chronological age	--	0.00346554	0.000327945	135	2.16332e-23	3.87595e-22
Staphylococcus epidermidis	Chronological age	--	-0.00437014	0.000432955	195	1.21433e-21	2.00831e-20
Bifidobacterium breve	Chronological age	--	0.00496175	0.000530737	179	6.1317e-19	9.41654e-18
Bifidobacterium longum	Chronological age	--	0.00537753	0.000599905	293	1.1036e-17	1.58183e-16
Bifidobacterium pseudocatenulatum	Chronological age	--	0.00504056	0.000583168	161	1.25924e-16	1.6921e-15
Collinsella stercoris	Chronological age	--	0.00208289	0.000245768	116	4.2906e-16	5.42634e-15
Veillonella dispar	Chronological age	--	0.00191633	0.000245586	111	4.40336e-14	5.25956e-13
Clostridium paraputrificum	Chronological age	--	0.00273557	0.000389577	119	8.69046e-12	9.83394e-11
Veillonella atypica	Chronological age	--	0.00286487	0.000412358	138	1.35286e-11	1.45433e-10
Bacteroides fragilis	Chronological age	--	0.00297506	0.000430821	150	1.93644e-11	1.98254e-10
Collinsella aerofaciens	Chronological age	--	0.00290145	0.000423476	121	2.70037e-11	2.63899e-10
Bifidobacterium dentium	Chronological age	--	0.00353014	0.00053503	152	1.24569e-10	1.16445e-09
Aeriscardovia aeriphila	Chronological age	--	0.00102783	0.000158711	144	2.64484e-10	2.36934e-09
Bifidobacterium bifidum	Chronological age	--	0.00312516	0.000489592	120	4.75896e-10	4.09271e-09
Rothia mucilaginosa	Chronological age	--	0.00262272	0.00041426	214	5.99442e-10	4.95692e-09
Cutibacterium avidum	Chronological age	--	-0.00273355	0.000441027	106	1.32617e-09	1.05603e-08
Bacteroides uniformis	Chronological age	--	0.00209279	0.000358127	120	1.03202e-08	7.65115e-08
Bacteroides thetaiotaomicron	Chronological age	--	0.00230974	0.000396028	123	1.10562e-08	7.92363e-08
Bacteroides vulgatus	Chronological age	--	0.00245606	0.00044124	148	4.68591e-08	3.24991e-07
Parabacteroides distasonis	Chronological age	--	0.00194757	0.000369655	151	2.22635e-07	1.49583e-06
Enterococcus faecalis	Chronological age	--	-0.00311449	0.000622812	311	8.27129e-07	5.38887e-06
Streptococcus salivarius	Chronological age	--	0.00241916	0.000511408	338	3.0207e-06	1.91015e-05
Escherichia coli	Chronological age	--	0.00203398	0.000454295	399	9.71511e-06	5.80208e-05
Streptococcus mitis	Chronological age	--	0.00146753	0.000366498	258	7.30058e-05	0.000413059
Actinomyces sp. oral taxon 181	Chronological age	--	0.00120188	0.000307582	123	0.000107763	0.000594076
Staphylococcus aureus	Chronological age	--	-0.00153113	0.00040023	189	0.000149851	0.000805451
Streptococcus thermophilus	Chronological age	--	0.00112178	0.000321223	186	0.000529658	0.0025881
Streptococcus parasanguinis	Chronological age	--	0.00153859	0.000495943	324	0.00202526	0.00837366
Klebsiella variicola	Chronological age	--	-0.00148644	0.00051321	294	0.00396378	0.0157817
Klebsiella quasipneumoniae	Chronological age	--	-0.00148225	0.000532116	275	0.00557074	0.0217765
* only q<0.15 were shown in table
